# Supplementary material for: A New Transgenic Tool to Study the Ret Signaling Pathway in the Enteric Nervous System
Source: Int J Mol Sci. 2022 Dec 10;23(24):15667. doi: 10.3390/ijms232415667 (PMC9779438; doi:10.3390/ijms232415667)
Supplement: Supplementary file 1 [file ijms-23-15667-s001.zip]

Archive with 1 entries (1 files):
- ijms-1789707-supplementary.pdf
